# Supplementary material for: Application of a Mixture of Fly Ash and Solid Waste from Gas Treatment from Municipal Solid Waste Incineration in Cement Mortar
Source: Materials (Basel). 2025 Jan 21;18(3):481. doi: 10.3390/ma18030481 (PMC11818920; doi:10.3390/ma18030481)
Supplement: Supplementary file 1 [file materials-18-00481-s001.zip]

Archive with 1 entries (1 files):
- materials-3363197-supplementary.xlsx
