# Supplementary material for: Application of a Mixture of Fly Ash and Solid Waste from Gas Treatment from Municipal Solid Waste Incineration in Cement Mortar
Source: Materials (Basel). 2025 Jan 21;18(3):481. doi: 10.3390/ma18030481 (PMC11818920; doi:10.3390/ma18030481)
Supplement: Supplementary file 1 [file materials-18-00481-s001.zip › materials-3363197-supplementary.xlsx]

## Sheet: Raw Data
Name	MSWI-FA	MSWI-SW	CS-7	CS-28	FS-7	FS-28	WA	ML	C	DCS	DFS
S1	0	0	40	50.42	7.14	8.57	8.07	2.39	16.1	-4	-21.5
S2	0	10	42.34	50.67	6.05	7.75	9.29	0.9	15.2	-3.5	33.8
S3	0	20	34.7	47.75	5.02	6.58	9.79	1.08	11.9	-10.4	-13.8
S4	10	20	34.5	49.79	5.34	6.29	9.93	0.72	11	3.2	-8.7
S5	20	20	29.2	49.78	4.99	6.36	10.15	1.21	10.3	1.6	-5.8
S6	20	10	36.1	50.97	5.61	6.52	9.89	1.07	12.4	10.2	1.9
S7	20	0	29.2	36.46	5.28	6.44	9.98	1.32	14.6	-0.7	-6.9
S8	10	0	35.01	44.23	5.83	6.9	9.78	2.01	15.1	-15.1	-21.7
S9	10	10	41.52	54.3	5.75	7.22	9.5	0.43	14.7	-7.7	-4.6
S9	10	10	40.72	52.65	5.75	6.91	9.6	0.52	14.5	-2.1	-10.7
S9	10	10	41	55.91	5.85	7.15	9.75	0.79	13.8	-2.2	23.5
S9	10	10	43.09	51.96	6.05	6.75	9.28	0.55	14.4	1.4	-13.3
S9	10	10	40.79	54.97	5.72	6.81	9.71	0.4	15	-0.7	5.1
S9	10	10	41.8	53.98	5.73	6.91	9.24	0.52	15.9	2.9	16.1
S9	10	10	42.05	55.15	6.04	6.86	9.39	0.49	15.7	5.1	24.9
S10	2.93	2.93	41.92	52.88	6.35	7.77	8.7	1.24	18.3	1.2	-12.6
S11	2.93	17.07	36.92	49.4	5.48	7.21	9.83	0.7	14.4	1.2	-3.1
S12	17.07	17.07	33.9	51.64	5.4	6.39	9.96	0.99	11.1	10.6	9.6
S13	17.07	2.93	32.17	42.88	5.51	6.62	9.72	1.23	15.1	-4.2	0.3
